# Supplementary material for: Data on phosphorous concentration of rivers feeding into Taham dam in Zanjan, Iran
Source: Data Brief. 2018 Jan 31;17:564–9. doi: 10.1016/j.dib.2018.01.068 (PMC5852270; doi:10.1016/j.dib.2018.01.068)
Supplement: Supplementary file 2 — Supplementary material [file mmc2.xlsx]

## Sheet: Sheet1
		the first half of March	the second half of March	first half of spring season	second half of spring season
	Station	P (mg/l)				UTMY	UTMX
	1	0	0	0.01	0.014	288113	4.07938e+06
	2	0.03	0.02	0.3	0.037	287497	4.07959e+06
	3	0	0	0.012	0.018	287536	4.0795e+06
	4	0	0.01	0.02	0.027	287174	4.07943e+06
	5	0.06	0.06	0.1	0.15	286166	4.07925e+06
	6	0.12	0.14	0.17	0.2	286227	4.07908e+06
	7	0.02	0.03	0.05	0.05	286334	408483
	8	0.01	0.015	0.016	0.02	286325	4.07844e+06
	9	0.02	0.04	0.023	0.03	286376	4.07829e+06
	10	0.04	0.03	0.04	0.05	285821	4.07741e+06
	11	0.07	0.05	0.1	0.1	285774	4.07703e+06
	12	0.06	0.06	0.08	0.1	285629	4076918
	13	0.11	0.12	0.17	0.2	285387	4.07676e+06
	14	0.36	0.39	0.5	0.58	285711	4.07712e+06
	15	0.07	0.06	0.08	0.08	286268	4.07519e+06
	16	0.12	0.14	0.16	0.2	286051	4.07506e+06
	17	0.09	0.1	0.1	0.18	284670	4.07541e+06
	18	0.12	0.14	0.18	0.22	284949	4.07518e+06
	19	0.07	0.05	0.1	0.14	284590	4.07534e+06
	20	0.08	0.06	0.1	0.18	282274	4.0743e+06
	21	0.07	0.06	0.08	0.1	283457	4074103
	22	0.09	0.12	0.1	0.17	281228	4.07444e+06
	23	0.18	0.21	0.2	0.3	280537	4.07463e+06
	24	0.2	0.2	0.3	0.36	279544	407459
	25	0	0.01	0.01	0.018	281088	4.07891e+06
	26	0.11	0.14	0.14	0.18	280623	4.07876e+06
	27	0	0.01	0.01	0.018	280327	4.07857e+06
	28	0.2	0	0.05	0.1	279889	4.07866e+06
	29	0.19	0.14	0.2	0.33	279806	4.07828e+06
	30	0.5	0.4	0.5	0.64	279184	4.07818e+06
	31	0.14	0.16	0.2	0.2	278991	4.078e+06
	32	0	0.01	0.04	0.05	278676	4.07807e+06
	33	0.12	0.1	0.18	0.22	278760	4.07776e+06
	34	0.15	0.13	0.2	0.24	278362	4.07745e+06
	35	0.2	0.22	0.26	0.32	277911	4.07729e+06
	36	0.13	0.19	0.2	0.2	277497	4.07749e+06
	37	0.16	0.14	0.26	0.3	277651	4.07716e+06
	38	0.15	0.15	0.1	0.15	277437	4.07694e+06
	39	0.17	0.17	0.2	0.28	277213	4.07642e+06
	40	0.22	0.25	0.2	0.2	276596	4.07568e+06
	41	0.17	0.14	0.14	0.2	0.14	0.2
	42	0.11	0.16	0.1	0.18	0.1	0.18
					131-173
					42
